# Supplementary material for: The evolutionary history of cribellate orb-weaver capture thread spidroins
Source: BMC Ecol Evol. 2022 Jul 9;22:89. doi: 10.1186/s12862-022-02042-5 (PMC9270836; doi:10.1186/s12862-022-02042-5)
Supplement: Supplementary file 1 — Additional file 1. Protein sequence alignment of sequences used in phylogenetic analyses for Figure 1. [file 12862_2022_2042_MOESM1_ESM.txt]

Additional file 1. Protein sequence alignment used in phylogenetic analyses for Figure 1.
O.syb_CrSp ---------QRVSALLSVIISSLPQKGQ--QFNFTSFAQQLASSISQIKLNNPSLSSSEAVIEGLLEALTALLQVLQNTNLKEINVENSVYISEALTESLK-SVFFV----MDWLTRSAMLLLLIFFR--CNGIFGQSIAGQE----ISAPSNINSAQNFATSFVNYIVASGVFPEQEEEDMKEFVQALSFAITSLTNSKWASHAKIEALCMAFASAMAELVIIEDDDGDHVSTDLKTKVIADALGQAFKETTGSVNEAFIEEIKELIGMFAHAVVRGI
U.div_CrSp ---------KRVSALLSVIISSLPLEGQ--RFNFASFAQQLSRSISQIKSSNPSLSSTDAVIEGLLEALTALLQVLQNANVKEINAENSVYIKEALTESLK-SVFVV----MDWLTRSAMLLLLIFFW--CNGIFGQSIAGQE----ISTTSNINSAQNFATSFVNYIVASGVFPEQEEEDMKEFVQALSFAISSLTNSKWASHAKIEALCMAFASAMAELVVIEDDDGDHVSSDLKTKVIADALGQAFKETTGSVNEAFIEEIKELIGMFAHAVVSGI
B.lon_CrSp ---------TRISSLVSVIGSSLPRSGK--KFDYVSFAKGLSRLLSDIKTANPSYSSSDVLVEGLLSALAATLQVLEQANLSEISAENSQYVAIALSDALK-ASFQ-----MDWLARFALLLVLILIQ--RNGVFSDSSIGDE----NLQASGPNSAHNFATSFVNYIVASGVFPEQEEEDMKMFIQTLSSAISSLTNSKWASRAKVQALSMAFASAIAELVVIEDD-GID--SDLKTKVIANALAQAFKETTGSVNENFISEIQELIHMFAHAVVSGI
S.mim_CrSp ---------KRIASLISVIISSLPAPGG--KFDYLTFARGLASLLSDIRAGNPSYSASDVITEGLLEALVAFIQMEEYITLSDRPIEYSDYVTKAISDSLN-VAFKSQQLIMDWLTRYAFLFVLIL----SQRNSAFGGSISSEE--IS--SRPNSAQTFATSFVNYIVASGVFPEQEEEDMKEFIETLSMAVTSLTNNKWASRAKIEALSMAFASAMAELIVIEDDDGENVSTDVKVKVISDGLGQAFKETTGSVNEGFIEEIQELLGMFAHAVVSGI
U.div_Flag ---------SRVVELINGFVNSLS-GQN--SFDYNEFGNLVSDLFSSLLEENPEESSCSLFVQIILETLISSSHLLKNAEIGPLSNLPSNIEIEDVLSQLKNSVLKL----MNWHKTFCFGLVLSLYL--CYKVEGRGFNIAV----NNPFINHATAEGFARSFVRNIITSGAFGRQGTADFEDIVEDLVTAMKDSSYGKKESSAKVKAMTMAFASSIAELIVIEDSAEND--MQQKTEIITEALREAFLETIGVVNEDFILEIKILVELFSNENLNEV
O.syb_Pflag ---------SRVVELINGFTTSLSSGRN--GFDYNDFGNVFSDLFSSLLEENPEESSCALFVQLILESLLSSIHLLKNAEISAVSNLPSNVEIENVLSQLKDSVLIL----MNWHTAFCFGLVLSFYF--CCEVASRGFNIAV----NNPFVNHDTAEAFARSFVRNIISSEAFGRQGTADFEDIVEDLVTAIKVSSHGEKESSAKVKAMTMAFASSIAELIVIEDSAEND--MKQKTEIIIEALREAFLETLGIVNEDFILEIKILVELFSNESLNEV
S.mim_Sp2a ---------SRISELMKIINMSVDSKEF--YFNVDLFFGGFKILYDKLLLENNNETSCHKSIIILLESVVSLIQYIKYSNTVISPPIPINSEIL--LF-------------MDWSIQLCLTFILMFYN--CP--FIHSRGIQ-----TNPFANHDTATAFVHSFVRYVSSSEAFGNQGNEDFEEILETLLTAMQQSTYNKKESSARIKTMTMAFASSIAELIVVEDSQEDE--LDIKTKIITDALEYAFSEVMGNVDIHFIEEIKILVKIFAEEQVQDI
T.cla_Flag_B_VeSp ---------SRVPALVNAIIRSL--KRT--GFNYEMFGNTLSQ-YAT-----RSGTCNSNDVNLLLDALLSALHFLNYYGSTYIPASPTPFAINAYSNSVRRLFEV-----MACYTSAAIFLLLVQ----CVSTYGREIHVAI----NTPFANLNTAESFARSFVNNIVSSGEFGAQGVNDFEDIIQSLIQA-QNMGKIGHDANAKAKAMQIAFASSIAELVIAES-NGTD--VQRKTNVVSNSLRNALKTTTGGSNEEFIHEVQDLIRMSSQEQFKKV
T.cla_Flag_A ---------SRVPDMVNGIMSAM--QGS--GFNYQMFGNMLSQ-YSS-----GSGTCNPNNVNVLMDALLAALHCLSNHGSSSFAPSPTPAAMSAYSNSVGRMFAY-----MACFTSAVIFLFLAQ----CASTYGRGI-IA-----NSPFSNPNTAEAFARSFVSNIVSSGEFGAQGAEDFEDIIQSLIQA-QSMGKGRHDTKAKAKAMQVALASSIAELVIAES-SGGD--VQRKTNVISNALRNALMSTTGSPNEEFVHEVQDLIQMLSQEQINEV
L.hes_Flag ---------LRISIITNAIQQSL--QPS--GFNYNHLRNTLSK-FSTLSD--NATCPAKDDVNLLLDTLFASLQVLTSACAPTASPVPVQAAYSAYDSSIRKLFGM-----MGC--SAVAILALCL-----ISINVQTFAQED----TDPFDFNETNEEFGKLFVNNLIESGVFGQTDDKDFNAVTESLLNAIKMLTKGQNAPASTKKTFMMAFASSLAELIVQESDNALS--LVEKTRAVTDAMRKAYMQTSGNPNEALIQKVDFLVGIFLDVQQSAE
A.arg_Flag ---------SRMSSLVNGVLSSM--QPS--GFNYQNFGNVMSQ-YST-----GSGTCNSNDVNLMMDALMAALHCLSYGGSGPVPSTPSNAEMSAYNQSVRRMFAY-----MACFTTAVVFFLLAQ----SATTYARGIHVSI----YAPLSDPNTAMTFAKSFVTNIASCGEFGSQGTEDFDDIIQSLIQA-QSMGKGRHDTKAKTKAMQMALASSIAELIVEES-GGVN--MQQKTNAAINALRSALMSTTGQVDEGFVSEIIDLVNLFSQEQSNEV
U.div_Sp_vA ---------FNI----------------GGTADLNVAAAVEAKLKLESAHKLAECFASSSRFNQAVSSGRTDYVLLAVAEIIGEVFGSEAKNIFERESS------------MACMNAIFTMLPVVLLT--MMWGTASGSTKHS----HAVMMDSQTTDRFIDYFLGIIASSNAFPEKEE--MSDILHTMKKAMTTNGPTKKGSAGKAQAMKTAMATVMAELVVMGEEEVSASLLEKRKQILKEALEQTFVAVTGKIDYAFINEIENLIRIFEQEKEEEY
U.div_Sp_vB ---------DRIDSVVSEIFT-------QERINSDNLGSIVSKLGSMIRSDRPDLSECEMLDRVYSEILSALIHVLNTDDYYEDSASYVDESAAIVSGAMKYLV-------MRLISTLPFIAVAVL----LQTVDVQGFNAAV----WSNSETAEAVLNFFSEFLEY---TGIFNSHQMNEIKEIRDTISVLMDQMILMKKTSSAMGQALDLAFASSIAKLIAEEDQGES---LERKKNAMFEAFKAALKYVTGTEDPVYLNEIKELVSMFTSQTPASA
Tcla_Sp_5803 ---------------------------------------------------------------------------------------------------------------MDWHIHFLFTLALIL----QQRSFTHGRRFNFS---NNPFASYDTAEAFTRSFVQHVISTHMFGNQGVHDIEGIVETLVKAMKESTEGETESKAQIKAMTMAFASSIAELVVSENSQEMD--IQKKTHIITNALEDAFRETTGKVNKDFIQQVKILVELFSLEESNEY
A.ven_5803_N ---------------------------------------------------------------------------------------------------------------MDWHIRLLFAFIFVS----QQWYFTHGRRFDFSY--NNPFANYDTAEAFTRSFVHHVIQSNIFGNQTVQDIEGIVDTLVMAMKESIQGQTESRAKIKAMTMAFASSIAELIVSENSGETD--IQKKTHLIVKSLEDAFKETTGEVNRGFIQQVKILVELFSLESGETE
L.hes_AgSp1 QKVSTADGKQKISKLLTALKSGIN-DEESVDFNMFFNELSMLFSQVRSE--SSEVSTDVEFTEVLMEALGAALQVISSAKIVGFET--TDVVDVSVYTSYLSEVLF-----MGWLSHVLIAIFLID----VQPIQILGQNVGIAQ--NDPLLSRESGKNFADVFVNYLKQCGAFTPEEAQQFGQILDTMTEAYGDFAKLQYASRTSMMAAAAGFAAAISERTANDVHGED---LAQKSKCVINGLQRAFIVTTGVSNPFFLSEVRKLIHAFVLSDNSPD
T.cla_AgSp1_A MDVSSSTGVNTISQLTQDIISGINPSEDSVDYNKFFNKLSSLLSQVRSG--SSDK-PNKELLSILMEGLVAALEALNAAKISGFRDDYYVPSDVPVYTSFLSEILY-----MGYTSHVFIALCLVA----LSVSNISGKHAGN----RNPMELNKKDRKFEEVFVQNVINSDEFNTLGEQDFEEVTTILLRAISLLKQSQLGDTSQRKTLMIAFASSMAELILNRCDEGVT--LEKKTNIVTNALKQAYIQTTGKPNLPLIHEIKFLVALFLTIERPGF
L.hes_PySp1 HQLVSAAAKRRIASLSQAMSSVI--SGGRVNYAALSSSLSGLASEIQNE---SNLSKTEVLVEALLETLSALLDSITPIKSPGSEENFVESVLQAFP--------------MHWFPAVTVLLALVA----TAECT-SA---------KALFQE----EKSTVYFLDRFVEYLRACDVLKADTERIAIDSLYSTRKLFYKN----ASPTKIRHSLVTKIAEVITDGLETGQD--VTYKLDCSNQALAAAFQDASGALDDSFIESVQEMVVVMYNNVVEEV
A.arg_PySp1 QQLLSPAANQRITALSNSLKSTF--SGGQVNYGALSNSLASAASQIQSS---SGLSKNEVLVEVLLETLAALLDSLSVSGSSS-A-QFAQAVVQAFA--------------MSWLSVLSLCVVLFA----SNADALSLA--------KSWVQD----EGTAIYFLNRAIEYLRECGVLKIDQERDAIETMFETSSLYQKN----AKPSKIKHSVASKLAEIIIEGLEGASD--TSYKMDCVSQAIASASEATTGTVDDNFIESVQELVVVMYNNDIEDK
T.cla_PySp1 QQLTSAAASQRISQLSNSLASAV--SNGRVNYAALSNSIASAASQIGSG---SRLSKTEVLIETLLETLAALLESISIPGSASGGSQFAQAMLAALA--------------MSWLPVLSVFLVFLT----PQINALSAS--------KSMFQD----EGTTLYLMERMVDNLKDCGIVKIEQEADAINSLFEISGLYQKN----AKPSKIKHSMASKIADIVIEGLEGSDG-DTSYKLDCVNQAAAAAMEETAGVVDDNFIETIQELVVVMYNNDVEEQ
O.syb_PySp1 ASLMSAAASARVSQLSGSMSSML--ASGSLNASALSSTVASAISSLQGS---SHLSQSEMLAEALMETLVALAAAANGSSGGSFASDFAAAMATV----------------MIRLPVVLLALGLYL----SFPA-ESDG--------KSVFKD----EGLVEYFLHGIIENFINYEVIRAEKETEVYESFDELIRTSRKN----PKGNKIKHAVASKIAEYVTEAAEGGGD--INYIMDNAVQAVAQAYEASVGTVDDNFLDSIREMVTVMYNNDVEDE
U.div_PySp1 SKLMSPAASARVSQLSGALSSML--ASGSLNASALSSTVANAISALQAS---SNLSKAEIVAEAMMETMVAVAAAASGCDGSSFASEFAAAMASV----------------MVRLSALLLALGLYL----SFP-TESEG--------KSVFKD----EGLVEYFLHGIIDNFINYEVIRAEKEQEVYDSFNELIKTARKS----PKANKIKHAVASKIAEVITEAAEGGGN--INYIMDNAVQAIAQAYEASVGTVDDNFLDSIREMVTVMYNNDVEDE
A.arg_AcSp1 VGLRSGSAASRIRQLTSSVTNAV--GPNGVDANALARSLQSSFSNLRSS----GMSSSDAKIEVLLETIVSLLQLLSNTQIRGVNPATASSVANSAARSFELVLA------MNWLPTLAFAILLLSVQYDAVQS-----ASTLS---RSPWANPAKAGSLMNCLMSRIASSNVLPQQDKEDLESIMDTLMSAIKGASAKGKSSAAQLQAINMAVASSLAEIVVAEDAGNQA-SIAVKTQALTGALGQCFQAVMGTVDRKFINEINDLITMFAKEAASES
U.div_AcSp1 VGLASPQASSRVRYLSQLALNAI--SPQGFNVEAFVSQLGTIMAQARAM----GMSASDATIETLLEGLLSLVQALGSCQAGSYNPARSVEASNIFLSAIQSTLSS-----MIWFTSFGLALLLFLSQHHGVESRK--KQMDLS---RSPWRNLRTTQNFMNCLVQRIAASPQFPQQEKADLEALVET-MTKVMSEVSGNREKSAQISAMTMAFGSSMAEMIIAEEEGGAP-GIEQKTDALCQALTQCFRYTLGTVDMHFIHEIRELIKVFAAEAASTD
O.syb_AcSp1 AGLSSPQASSRVRYLSQLALNAV--GPQGFNVEAFVSELGTIIAQARAL----GMSSSDATIEALLEGLISLMQALGSCQPGPLNSAQSAAITNVFMSSIQSVVA------MIWFTSFGLALLLFLSQQHGVESRKKQLDLS-----KSPWKSPRTTQNFMRCLIQRIAASPDFPQQEKADMESLVETMM-KVMFEVSGKREKGAQISAMNMAFASSMAELVIAEEEEGAA-GIARKTEALSQALKQCFLYTLNTVDMHFIHEMKELIKVFAEEAASSD
N.cla_AcSp1 NGLRSPQAKARINNLASALSIAV--GPKGVDVNAFTSGLRATLSNLGDS----GMSPNEAKVEVLLEALTAALQLLSSSTLGVVDTSSIGLTSNSVSKSVSVILA------MIWLTTFSFAVLLLSVQYDGVQSRR-HSGGASS---KSPWANPKKANGFMKCLIQKISVSPVFPQQEKEDMESIVETMMSAISGVSTSRGSSEATLQAMNMAFASSMAELVIAEDVNNPD-SIAEKTEALSQALKQCFRSTMGTVNRQFITEIKHLMTMFAAEAAQEA
L.hes_AcSp1 QGLKSPQASSRINRLSSSVVNAL--GPNGLDINNFSDGLRATLSQLSSS----GLSKKEAAIETLMEAMVALLQVLNSAQVNQVDTSSTVVTSNSLAKALSSLF-------MNWLTSLSLIFILAFVQNVQVEGRKGHHHSSGSS--KSPWANPAKANAFMKCLIQKISTSPVFPQQEKEDMEEIVETMMSAFSSMSTSGGSNAAKLQAMNMAFASSMAELVIAEDADNPD-SISIKTEALAKSLQQCFKSTLGSVNRHFIAEIKDLIGMFAREAAAME
L.hes_TuSp1 AGLASTAATSRINDIAQSLSSTLS-SGSQLAPDNVLPALIQLSSSIQSG--NPDLDPAGVLIESLLEYTSALLALLQNAQITTFDAATLPAFNTALVNYLVPLV-------MVWLTSTVLLASLLGTL--GLPANSLSGVSAS----VNIFNSPNAATSFLNCLRSNIESSPAFPIQEQADLDSIAEVILSDVSSVNTAS-S--ATSLALSTALASSLAELLVTESAEED---IDNQVVALSTILSQCFVETTGSPNPAFVASVKSLLGVLSQSASNYE
A.arg_TuSp1 SGLGSSAASDRVSSLANSLASAISSSGGSLSVPTFLNFL-SSVGAQVSS--SSSLNSSEVTNEVLLEAIAALLQVLNGAQITSVNLRNVPNAQQALVQALSG---------MAWLTRIAFLVGFLGAV--SSQSIAVTAV-------PSVFSSPNLASGFLQCLTFGIGNSPAFPTQEQQDLDAIAQVILNAVSTNTGATAS--ARAQALSTALASSLTDLLIAESAESN---YNNQLSELTGILSNCFIQTTGSDNPAFVSRIQSLISVLSQNTDVNI
U.div_TuSp1 NGLSSSSASSRINSIASGLSTALSSSSG-VSLENLSSSLSSVFSEIQNN--SFGVSAEQALIQALFEVLTGTVQVLNRGQ-TSFVSVSSPTVISSSF--------------MVWLNEATVFFTASLLLLFYCPVNAQVAQASSSAAVQNVFGNQDVARNFLGCLTSGIRSSSAFPRQEQEDLDAVATGILSAVTTSSGVSAG--VRAQALSTALASSLAQLIIAEAAGSE---YSTQASALSNVLSSCFLRITGVPNPPFVSEIEGLVSLFAEEAGLPP
T.cla_TuSp1 SGLSSASANARVSSLAQSFASALSASRGTLSVSTFLNLLSPISS-QIRA--NTSLDGTQATVQVLLEALAALLQVINAAQITEVNVSNVSSANAALVSALAG---------MVWLTSIAFIVTLLGA-----QYDIVTAQA------TSVFSSPSLASSFLGCLTNGIGQSPVFPSQEQLDLDDLAKVILSAVTSNTDSTTS--ARAQALSTALASSLADLLISESGGNS---YQNQISALNNILSNCFVTTTGSNNPAFVSRVQTLIGVFSQSSSNAI
O.syb_TuSp1 LLSPSGLSSTRINSIASGLSTAASSSSG-VSLGTLSNNLSSVVTEIRNS--NFALSAEQALIQGLFEVLSGAAQVLNSGR-TSVVSAPSPVISSSFQIL------------MVWIKEATVFLTASLLLLFHYPANAQIAQTSSSAAVQNVFANQAVAGNFLGCITADIRTSSAFPRQEQEDLDAVARGILSAVTTSSGISAG--IRAQALSTALASSLAQLIIAEAAGSD---YSAQASALSSILSNCFLRITGVANPPFVSEINSLVSLFAEQAGLPR
Bc_fibroin_1 SGLTSEAAKERISSIIASLLSAK--SSQDFNALLLSNILPSLISKISQR--ASGLSPTEMVTEALLEVLAGCMEILSSFNVGAQSISSSRTSSNALVQSISNQFSGLNAAAMGWLTHITLSLFFVS----AQFSISSARTKVT----NVPWTDEAKGKKFLSTFLDYALDHGLFPQQERDDLEAISQNLIPVFRKTMDSGGNAAAKMKALNMAFASSIAEIAVQEGGAGS---IEEKTQAVSEALAHAFLQTTGSVNIQFIKEIRALITLFAKEGQDNE
A.arg_MaSp1 SRLSSPGAASRVSSAVTSLVS----SGGPTNGAALSNTISNVVSQISAS--NPGLSGCDVLVQALLEIVSALVHILGSANIGQVNSNSAGRSASLVGQSVYQALS------MIWTTRLALSILLVI----CSQSIFALGQ--------SPWQSASMAESFMTSFSNALGQSQAFTDEQMDDIDTIAASIKMGVDKMERSGKTSQNKLQAMNMAFASAVAEIAISEGGGQS---AQVKTNAIADALASAFLQTTGVVNGQFINEIRGLISMFAQANSISS
A.arg_MaSp2 SRLASPQASSRVSSAASTLVS-----SGPANPAALSNTISSVVSQISAS--NPGLSGCDVLVQALLEIVSALVYILGSSSIGQINYGAASQYTQLVGRSVAQALG------MNWSIRLALFGFVVL----STQTVFSAAQA------ATPWQNSQLAEQFINSFLRFIAQSGAFSPNQLDDMSSIGDTLKTAIEKMAQSRKSSKSKLQALNMAFASSMAEIAVAEQGGLS---LEAKTNAIASALASAFLETTGVVNQQFVSEIKGLIYMIAQASSNEI
A.arg_MaSp3 NRLSSPSSLSRVSSAVSVFLD-----DDLEYPVAFSNAFDNVVSGITLS--NSDISGCELLVQSLMEVLSA---VLGTAY-GLNANSSV-DIVRSVVNRFD----------MAWITRLPLLVLVAL----CTQSIIVHGQD------SHPWSDVRTTESFMKNFVECIRQSSYFNTDDIESIRDLSDTMIQSLNGMTAIGKTSHQMLQALNMGYAAGVAELVNSD-GFY----VQEKRNAIREAMRNSLIQTTGVVNESFMNEMDKLMQMFSQINVLNE
T.cla_MaSp3 GRGVTP-SVSRVNSFTTSLVS-----GGSLNVGALPEIISRGISEISSY--SSGVSECEISVQVLLDIVASLLHILRYSSIGVVDYSTVGETNGYLSNALRGY--------MGWITKI--LFVALF----CSQTSFVRASLQ-----QLMSGGLGNMEGFINNFSDSLVSSGQLKADLVDDVYSMRDTLINSINEMKSSKNLNPHKLQLFQMLFNSGIAEIAA-QNGGD----VNNIIKSVQNSMASAFAQFGMGQDYKLAREMEELIRVFAENQDTNQ
L.hes_MaSp3 YALATPDSSARISSLTSSLLS-----TGPTNAASISNVISNSVSQISSN--NPGASACDVLVQAVLELVTALLSIIGSSNIGDVNYDAAGQYAQMVSQSVQNAFI------MTWSTRLALSLLSVL----LSQAICALGQT------NTPWSSKANADAFIQAFMKDASQSGAFSSDQIDDMSMISNTILSAIENM--GGVITQHKLQALNMAFASSVAEIALTE-GQD----VGATTNAITNALQSAFYQTTGVVNNQFINEIKSLISMFRKASANAI
L.hes_MaSp1 SALAAPATSARISSHASALLS-----NGPTNPASISNVISNAVSQISSS--NPGASACDVLVQALLELVTALLTIIGSSNIGSVNYDSSGQYAQVVTQSVQNVFG------MTWSTRLALSFLFVL----CTQSLYALAQA------NTPWSSKANADAFINSFISAASNTGSFSQDQMEDMSLIGNTLMAAMDNM--GGRITPSKLQALDMAFASSVAEIAASE-GGD----LGVTTNAIADALTSAFYQTTGVVNSRFISEIRSLIGMFAQASANDV
L.hes_MaSp2 SALSSPTTHARISSHASTLLS-----SGPTNAAALSNVISNAVSQVSAS--NPGSSSCDVLVQALLEIITALISILDSSSVGQVNYGSSGQYAQIVGQSMQQAMG------MNWSTRLVLSILVVL----CTQSLCALGQA------NTPWSSKENADAFIGAFMNAASQSGAFSSDQIDDMSVISNTLMAAMDNM--GGRITQSKLQALDMAFASSVAEIAVAD-GQN----VGAATNAISDALRSAFYQTTGVVNNQFITGISSLIGMFAQVSGNEV
T.cla_MaSp1_A SRLSSPQASSRVSSAVSNLVA-----SGPTNSAALSSTISNVVSQIGAS--NPGLSGCDVLIQALLEVVSALIQILGSSSIGQVNYGSAGQATQIVGQSVYQALG------MTWTARLALSILAVL----CTQGLFAQGQ-------NTPWSSTELADAFINAFLNEAGRTGAFTADQLDDMSTIGDTLKTAMDKMARSNKSSQSKLQALNMAFASSMAEIAAVEQGGLS---VAEKTNAIADSLNSAFYQTTGAVNVQFVNEIRSLISMFAQASANEV
U.div_MaSp1_vA SRLQSPASSSRVSSAVSTLAS-----AGAANSGALSSVISNLSSSVASA--HPDLSGCELLVQILLEVISALVALLGSSTVGPVDIGQSSQYSGLVANAIGNALA------MVWSARLAFPLLALLF---CSPAI--LAQG------NSPWSNAALAEQFIGAFGNAVAYSNAFSASEVDDMQSIGEIVMAAMEKMARSNKSSKSKLQALNMAFASSVAEIAVTEQDGSA---LDLKTNAIADALSQAFLQTTGYVDGQFINEIRQLIVMFAQANANEV
O.syb_MaSp1 SRLSSPSSSSRVSSAVSTLAS-----AGGANSGALSSVISNLSSSVSAA--HPGLSGCELLVQVLLEVISALVTLVGSSTIGQVNVGQSSQYSGLVANAIAQALAY-----MVWSARLALPLLALLF---CSPAV--LAQG------NSPWSSPALAEQFISAFSTAVSYSNAFSASELDDMDSIGEIVMSAMDKMARSNKSSKSKLQALNMAFASSVAEIAVTEQGGLA---LDLKTNAIADALSQAFLQTTGYVDGQFINEIRQLIVMFAQANANEV
T.cla_MaSp1_B SRLSSAAAGSRVSSAISLLLS-----NGITNANALSSAIGNIMYQVDNS--NPGLSSCDVTVESLLEILSALLSILASSSVGEINYNASQQSAEIVSQSIFQAIG------MTWTNNLALICFAIL----FTQSMYVLGQ-------VTPWSNAELADEFIKNFYHLHQIQVLSMRISLADMSAIGDTLRDATDKMARSGKNSKTKLQALKYGFCLLHGRNSGYWKREDKM--WQRKQSAIKEAMNEAFLQTTGAENKQFVGEIGGFNGNICASSIWRK
T.cla_MaSp2_A SRLSSPDSFSRISSAVSSLVS-----NGVTNPATLSNAISSVVSQINSS--YSGLSDCDVLLQALLEIVSALIHILGSANIGEVNYDAAGQSAQLVSQSVTQALY------MVWTSHLVLFLLVVL----SSQIVNSQSQS------DSPWSSTEKAEFFIRSFLEAISRSNAFTDGQLDDMSSIGDTLMGAMEKMARSNKSSRSKLQALNMAFSSSMAEIAVVDQGGQS---VDAKTSAITDALSEAFYRTSGTVNTQFVNEIRELITMFSRASANEI
T.cla_MaSp2_B SRLSTPDSASRVSSAVSNLLS-----SGPTNPVALSNIIDNAISQISAI--NPDLSDCDVLVQAILEVFSAFLNIFISSTLVR----------------------------MSWLTRLALAFFVVL----ITQFISIHGQA------RSPWQDTATEDAFIQSFLGTISGSEAFTQDQLDDMSTIGDSLVTAMDKMTRNNKISQSKLQALNLGFVSSMAEIAAVEQGGQS---VYVKTNEIADALNSAFLQTTGAINTLFVDEVKNLSSIFAQASANEV
T.cla_MaSp2_C SRLAFPDSRSRVSSAASNLVA-----SGPTNSAALSNAISNTVSEIGAS--YPGLSGCDVLVQALMEIVSALVAILSSSSIGQVNYVAVSQSAQVVSQSLLQALY------MSWFT-LALAIFVVF----STQCIFIAGQA------NTPWSDTATADAFIQNFLGAVSGSGAFTPDQLDDMATVGDTIMSAIDKMARNNKSSKSKLQSLKMAFASSIAGIAAVEQGGQS---MDIKTNAIANALDSAFYMTTGSTNQQFVNEMRSLISMISAASANEV
T.cla_MaSp2_D SRLASPDSGARVASAVSNLVS-----SGPTSSAALSSVISNAVSQIGAS--NPGLSGCDVLIQALLEIVSACVTILSSSSIGQVNYGAASQFAQVVGQSVLSAF-------MSWST-LALAILAVL----STQSIYASAQA------RSPWSDTATADAFIQNFLAAVSGSGAFTSDQLDDMSTIGDTIMSAMDKMARSNKSSQHKLQALNMAFASSMAEIAAVEQGGMS---MAVKTNAIVDGLNSAFYMTTGAANPQFVNEMRSLISMISAASANEV
U.div_MaSp2_vA SRLNSPASTSRVASAVSSLAS-----AGAPSVGSLSSVISSLSSSVSAS--NPGLSGCELLTQVLLEVVSALVALLGSARIGPVDVSSSQQYAGLVSSAIAQAL-------MGWSARLALPLLALFF---CSQGIPALGQS------ISPWSNPSIAESFIGAFLGTVSTKGAFLASELEDMASIAETVMSAMDKMARSNKSSKSKLQALNMAFASSVAEIAVAEAGGLG---IDAKTNAIAESLAQAFLQTIGVVDNQFINEIRQLIIMFAQANANEI
O.syb_MaSp2 SRLSSPASSSRVASAVSSLAS-----AGAPSVGALSSVISNLSSSVGAS--NPGLSGCELLTQVLLEVVSALVALLGSARVGPVDVSASQQYSGLVSSAIARALA------MIWSAKLALPLLVLLF---CSQGIPVLGQS------MSPWSDPGTAESFIASFMGNVAAQGAFSASELEDMASIGETVMSAMDKMARSNKSSKSKLQALNMAFASSVAEIAVA-QGGFG---LDQKANAIADSLANAFLQVIGFVDNQFINEIRQLIIMFAQANANEI
U.div_MaSp2_C_vB SRLNSPASTSRVASAVSSLAS-----AGAPSVGSLSSVISSLSSSVSAS--NPGLSGCELLTQVLLEVVSALVALLGSARVGPVDVSSSQQYAGLVSSAIAQAL-------------------------------------------------------------------------------------------------------------------------------------------------------------------------------
U.div_AmSp TRVAIPPIIS--KLLIDNSF------SIEEIPNALRFAYENAKNR------DISQGHDDLLLETLVDFTASLVHLLKFSTVGEIDLHDAVSTDNFVRDSLLKAFL------MRRHTGLIIFFTSLVIKFSDAMVANP----------VSPWSETRLAESFITNFIYSLRTYGAFNDAEITDISDVALILVTEVDRIVSKGIPSENKFKRLNTLFATSIADIIADDIGQAS---RETKIISIERSLKDAFLKTTGTVDELFVKETRKLINLFSKEKSRNN
U.div_MiSp_vA NRIVSAPAVNRMSAASSTLVS-----NGAFNVGALGSTISNMAAQIQAS--SQGLSSAEATVQALLEVISVLTHMLSSANIGYVDFSRVGDSASAVSQSMAYAG-------MQWSTYLA-LFFAVF----CAQSYSALGQG------ASVWSSPQMAENFMNGFSVALSQAGAFSGQEMKDFDDVRDIMNSAMDKMIRSGKSGRGAMRAMNAAFGSAIAEIVAA-NGG-----KEYQIGAVLDAVTNTLLQLTGNVDNGFLNEISRLITLFSSVEANDV
U.div_MiSp_vB NRIVSAPAVNRMSAASSTLVS-----NGAFNVGALGSTISDMAAQIQAG--SQGLSSAEATVQALLEVISVLTHMLSSANIGYVDFSRVGDSASAVSQSMAYAG-------MQWSTYLA-LFFAVF----CAQSYSALGQG------ASVWSSPQMAENFMNGFSMALSQAGAFSGEEMKDFNDVRDVMNSAMDKMIRSGKSGRGAMRAMNAAFGSAIAEIVAA-NGG-----KEYQIGAVLDAVSNTLLQLTGNVDNGFLNEISRLITIFSSVEANEL
U.div_MiSp_C_vC NRIVSAPAVNRMSAASSTLVS-----NGAFNVGALGSTISNMAAQIQAS--SQGLSSAEATVQALLEVISVLTHMLSSANIGYVDFSRVGDSASAVSQSMAYAG-------------------------------------------------------------------------------------------------------------------------------------------------------------------------------
O.syb_MiSp SRIVSYPAVNRMSSASQSLVS-----NGALNVGAVGSVISNIASQISAS--SPGLSSAEVLIQSLLEVVSVLSHILSSSSIGYVDYGRVGESASALSQSMAYAG-------MQWSTYLA-LFFAVF----CAQSYSASAAG------ASVWTSPQNAEQFLGIFSNALQASQVFTSEQMDDMVAVRDVVVSAMENMIRANKSGKSLITALNTAFGSAIAEIAAA-AGG-----TSAHVNAIQNALSSAFVQQTGAVDYGFVNEILRLIQIFGADVGSNE
A.arg_MiSp SRLSSAEAVSRVSSNIGAIAS-----GGA---SALPGVISNIFSGVSAS---AGSYE-EAVIQSLLEVLSALLHILSNSSIGYVGADGLTDSLAVVQQAMGPVVG------MQWSTRFS-LFFLVLF----LQGFSALGQQ--------FWSDRGSAMAMTNGFVGCLKQSGYFSSEQMDDLDLIIDTTAMQLDKM--GNRVSQHKLKALTMGMAGSMAETVVSSPYGVSP---DLM-NSIDSCLTGSMLQVTGNIDQTFRTELLQIINLIAQDEGNSA
L.hes_MiSp SRLSSASSSSRISSAASSLAT-----GGVLNTAALPSVVSNMMSQVSAS--SPGMSSSEVVIQALLELVSSLIHILSSANIGQVDFNSVGNTAAVVGQSLGAALG------MHIPAQLSLLFLLL-----CAQSFVSLDAA------SV-WDSTATAEAFIGSFNSGMERSGVLSRSQMDDISSISDTIISAIER---NPNNSKSKLQALNMAFASSVSEIAFSENNGIS---NSAKIQAIIDALRGAFLQTIGTVDQTFLNEISSLVKMFSQVSAENA
T.cla_MiSp_B SRLGSAEASSRISAAASTLVS-----GGYLNTAALPSVISDLFAQVSAS--SPGASNTEVLIQVLLEIVSSLIHILSSSNVGQVDFNSVGSSAAAVGQSMQAILG------MQWPTRLTLLFIIV-----CAQSYSALS--------ASIWSSTSMAESFMQSFTTTLGQKGVLSGDQMDDIASIGNTLMGAVEK---SGG-KKNKLQALNMAFASSVAEIAFADMTGLP---TDVKTNAILNALRKAFLQTTGFVDNYFIQEIGGLINMFAEATAHEA
T.cla_MiSp_C SRLGSAEASSRISAAASTLVS-----GGYLNTAALPSVISDLFAQVGAS--SPGVSDSEVLIQVLLEIVSSLIHILSSSSVGQVDFSSVDSSAAAVGQSMQVVMG------MQRLTRLTLLFIIV-----CAQSYSALS--------ASIWSSTSMAETFMKSFTNTLGQKGVLSGDQMDDIASIGDTLMGAVEK---SGG-KKNKLQALNMAFASSVAEIAFADITGLP---VEVKTNAILNSLSEAFLQTTGFVDNYFIQEIGGLINMFAEATANET
T.cla_MiSp_D SRLSSAEASSRISSAASTLVS-----GGYLNTAALPSVISDLFAQVGAS--SPGVSDSEVLIQVLLEIVSSLIHILSSSSVGQVDFSSVGSSAAAVGQSMQVVMG------MQWPTRLTLLFIIV-----CAQSYSALS--------ASIWSSTSMAESFMQSFTTTLGQKGVLSGDQMDDIASIGDTLMGAVEK---SGG-KKNKLQALNMAFASSVAEIAFADMTGLP---ADVKTNAILNSLSEAFLQTTGFVDNYFIQEIGGLINMFAEATANEA
T.cla_MiSp_A LRLSSAEASSRISSAVSTLIS-----GGNLNTGALPSVISKLYAQVSSS--SPGASSNEILVQVLLEIVSSLIHILSSSSVGQIDFSAVGSSAAIVGQSLQLVGGY-----MLWPTRLTLL-IIVL----CAHSYSTLG--------ASIWSSAAMAETFMQSFTSTLGRSNILEADQMDDIASISDTLMSAVKK---SGG-KKNKLQALNMAFASSVAEIAFADLTGMP---VDVKSNAILNALSEAFLQTTGFVDSYFLQEIRGLLNMFAQASANEA
