# Supplementary material for: The evolutionary history of cribellate orb-weaver capture thread spidroins
Source: BMC Ecol Evol. 2022 Jul 9;22:89. doi: 10.1186/s12862-022-02042-5 (PMC9270836; doi:10.1186/s12862-022-02042-5)
Supplement: Supplementary file 2 — Additional file 2. Table S1. Counts and percentages of the alleles U. diversus transcriptome in each of the final TrTAP category both by total and by annotation. [file 12862_2022_2042_MOESM2_ESM.xlsx]

## Sheet: Sheet1
Additional file 2: Table S1. Counts and percentages of the alleles U. diversus transcriptome in each of the final TrTAP category both by total and by annotation.
Type of	# of Alleles		Gene		Expression					BUSCO Hits*		PFAM Hit			Swiss Prot Hit			All GO Terms (from PFAM, SwissProt, and Drosophila)
Allele	Count	% of Total	Median Length	Mean Length	RSEM TPM		Unambiguous Bowtie TPM		DE Genes	Count	% of Total	Count	% of Type	% of Total	Count	% of Type	% of Total	Count	% of Type	% of Total
High-Confidence	115961	0.308209			3.24134e+06	0.813349	3.52673e+06	0.904177	1258	982	0.874443	13684	0.118005	0.603218	14046	0.121127	0.57144	15183	0.130932	0.562708
BEST	17669	0.0469618	767	1554.16	447276	0.112235	1.07043e+06	0.274436	185	934	0.831701	9353	0.529345	0.412299	9629	0.544966	0.391741	10406	0.588941	0.385665
BEST2	322	0.000855832	1296	1223.64	20319.2	0.00509869	77329.5	0.0198256	5	1	0.000890472	40	0.124224	0.00176328	38	0.118012	0.00154597	39	0.121118	0.00144541
GOOD	8097	0.0215207	512	1095.29	711329	0.178494	1.37379e+06	0.35221	175	124	0.110419	4291	0.529949	0.189156	4379	0.540818	0.178153	4738	0.585155	0.175599
LONGORF	89873	0.23887	283	411.852	2.06241e+06	0.517521	1.00518e+06	0.257706	893	0	0	0	0	0	0	0	0	0	0	0
Low-Confidence	260281	0.691791			743837	0.186651	373755	0.0958227	99	a	#VALUE!	9001	0.0345819	0.396782	10534	0.0404716	0.42856	11799	0.0453318	0.437292
LOW_EXP	19156	0.050914	462	636.934	12024	0.0030172	17744.2	0.00454923	12	104	0.0926091	7877	0.411203	0.347234	8916	0.465442	0.362734	9902	0.516914	0.366985
LOW_COV	4121	0.0109531	266	364.431	255135	0.064021	129240	0.0331343	30	2	0.00178094	1124	0.272749	0.0495482	1618	0.392623	0.0658259	1897	0.460325	0.0703061
LOW_EXP_LONGORF	148552	0.394831	395	479.497	80376.6	0.0201689	76429.5	0.0195949	22	0	0	0	0	0	0	0	0	0	0	0
NO_HIT	88452	0.235093	NA	NA	396301	0.099444	150342	0.0385444	35	0	0	0	0	0	0	0	0	0	0	0
RNA	180	0.000478415	NA	NA	8135.3	0.00204139	37279	0.00955753	0	0	0	0	0	0	0	0	0	0	0	0
CHIMERA	30	7.97359e-05	NA	NA	6701.13	0.00168152	62234.8	0.0159557	0	0	0	0	0	0	0	0	0	0	0	0
*Counts shown for BUSCO hits matching to genes in the categories. Since it is possible for BUSCO genes to have multiple hits across multiple categories, the percentages will not add up to 100%
